# Supplementary material for: Longitudinal SARS-CoV-2 antibody study using the Easy Check COVID-19 IgM/IgG™ lateral flow assay
Source: PLoS One. 2021 Mar 4;16(3):e0247797. doi: 10.1371/journal.pone.0247797 (PMC7932143; doi:10.1371/journal.pone.0247797)
Supplement: S1 Dataset — (XLSX) [file pone.0247797.s001.xlsx]

## Sheet: All Samples
Sample	FW ID	Symptom Onset	COVID+ Date	Collection Date	Days from + Test	Days from Symptom Onset	Easy Check Test Date	IgM (Pos)	IgG (Pos)	Deceased?	Age
1	102364	2020-03-21	2020-03-25	2020-04-02	8	12	2020-06-30	Positive	Positive		67
2	102364	2020-03-21	2020-03-25	2020-04-05	11	15	2020-06-23	Positive	Positive		67
3	102367	2020-04-02	2020-04-07	2020-04-08	1	6	2020-06-30	Negative	Negative		72
4	102368	2020-04-01	2020-04-04	2020-04-10	6	9	2020-08-20	Positive	Positive		64
5	102368	2020-04-01	2020-04-04	2020-05-22	48	51	2020-06-23	Positive	Positive		64
6	102368	2020-04-01	2020-04-04	2020-05-26	52	55	2020-06-30	Negative	Positive		64
7	102368	2020-04-01	2020-04-04	2020-06-01	58	61	2020-06-23	Negative	Positive		64
8	102369	2020-03-24	2020-03-28	2020-04-02	5	9	2020-06-30	Positive	Positive		83
9	102369	2020-03-24	2020-03-28	2020-04-06	9	13	2020-06-30	Positive	Positive		83
10	102378	2020-03-13	2020-03-30	2020-04-15	16	33	2020-06-23	Positive	Positive		82
11	102391	2020-04-15	2020-04-25	2020-04-26	1	11	2020-06-30	Positive	Positive		89
12	102403	2020-04-20	2020-04-24	2020-05-22	28	32	2020-06-23	Positive	Positive		65
13	102403	2020-04-20	2020-04-24	2020-05-27	33	37	2020-06-23	Positive	Positive		65
14	102412	2020-05-01	2020-05-07	2020-05-08	1	7	2020-06-30	Positive	Positive		39
15	102412	2020-05-01	2020-05-07	2020-05-22	15	21	2020-06-23	Positive	Positive		39
16	102419	2020-05-09	2020-05-14	2020-05-15	1	6	2020-06-30	Positive	Negative		31
17	102421	2020-05-05	2020-05-12	2020-05-22	10	17	2020-06-23	Positive	Positive		54
18	102421	2020-05-05	2020-05-12	2020-06-10	29	36	2020-06-23	Positive	Positive		54
19	102424	2020-05-15	2020-05-16	2020-05-22	6	7	2020-06-23	Positive	Positive		62
20	102424	2020-05-15	2020-05-16	2020-05-26	10	11	2020-06-30	Positive	Positive		62
21	102424	2020-05-15	2020-05-16	2020-06-01	16	17	2020-06-23	Positive	Positive		62
22	102425	2020-05-16	2020-05-18	2020-05-19	1	3	2020-06-30	Negative	Negative		64
23	102425	2020-05-16	2020-05-18	2020-05-23	5	7	2020-06-30	Positive	Positive		64
24	102425	2020-05-16	2020-05-18	2020-05-26	8	10	2020-06-30	Positive	Positive		64
25	102425	2020-05-16	2020-05-18	2020-06-01	14	16	2020-06-23	Positive	Positive		64
26	102430	2020-05-16	2020-05-18	2020-05-22	4	6	2020-06-23	Negative	Negative		19
27	102430	2020-05-16	2020-05-18	2020-05-23	5	7	2020-06-23	Negative	Negative		19
28	102430	2020-05-16	2020-05-18	2020-05-24	6	8	2020-06-23	Negative	Positive		19
29	102430	2020-05-16	2020-05-18	2020-05-25	7	9	2020-06-23	Negative	Positive		19
30	102430	2020-05-16	2020-05-18	2020-05-26	8	10	2020-06-23	Negative	Positive		19
31	102430	2020-05-16	2020-05-18	2020-05-27	9	11	2020-06-23	Negative	Positive		19
32	102430	2020-05-16	2020-05-18	2020-05-28	10	12	2020-06-23	Negative	Positive		19
33	102430	2020-05-16	2020-05-18	2020-05-29	11	13	2020-06-23	Negative	Positive		19
34	102430	2020-05-16	2020-05-18	2020-05-30	12	14	2020-06-23	Negative	Positive		19
35	102430	2020-05-16	2020-05-18	2020-05-31	13	15	2020-06-23	Negative	Positive		19
36	102430	2020-05-16	2020-05-18	2020-06-01	14	16	2020-06-23	Negative	Negative		19
37	102431	2020-05-13	2020-05-18	2020-05-25	7	12	2020-06-30	Positive	Positive		62
38	102431	2020-05-13	2020-05-18	2020-05-28	10	15	2020-06-23	Positive	Positive		62
39	102431	2020-05-13	2020-05-18	2020-06-11	24	29	2020-06-23	Positive	Positive		62
40	102488	2020-04-23	2020-04-26	2020-05-22	26	29	2020-06-23	Positive	Positive		76
41	102488	2020-04-23	2020-04-26	2020-06-02	37	40	2020-06-23	Positive	Positive		76
42	102490	2020-05-20	2020-05-26	2020-05-27	1	7	2020-06-23	Positive	Negative		68
43	102490	2020-05-20	2020-05-26	2020-05-28	2	8	2020-06-23	Positive	Positive		68
44	102490	2020-05-20	2020-05-26	2020-05-29	3	9	2020-06-23	Positive	Positive		68
45	102490	2020-05-20	2020-05-26	2020-05-30	4	10	2020-06-23	Positive	Positive		68
46	102490	2020-05-20	2020-05-26	2020-05-31	5	11	2020-06-23	Positive	Positive		68
47	102490	2020-05-20	2020-05-26	2020-06-01	6	12	2020-06-23	Positive	Positive		68
48	102490	2020-05-20	2020-05-26	2020-06-02	7	13	2020-06-23	Positive	Positive		68
49	102490	2020-05-20	2020-05-26	2020-06-05	10	16	2020-06-23	Positive	Positive		68
50	102490	2020-05-20	2020-05-26	2020-06-06	11	17	2020-06-23	Positive	Positive		68
51	102490	2020-05-20	2020-05-26	2020-06-07	12	18	2020-06-23	Positive	Positive		68
52	102490	2020-05-20	2020-05-26	2020-06-08	13	19	2020-06-23	Positive	Positive		68
53	102491	2020-05-09	2020-05-23	2020-05-24	1	15	2020-06-23	Positive	Negative		76
54	102491	2020-05-09	2020-05-23	2020-05-30	7	21	2020-06-30	Positive	Positive		76
55	102491	2020-05-09	2020-05-23	2020-06-02	10	24	2020-06-23	Positive	Positive		76
56	102492	2020-05-19	2020-05-22	2020-05-22	0	3	2020-08-20	Positive	Positive		58
57	102492	2020-05-19	2020-05-22	2020-05-25	3	6	2020-06-30	Positive	Positive		58
58	102493	2020-05-15	2020-05-20	2020-05-24	4	9	2020-06-30	Positive	Negative		52
59	102495	2020-05-02	2020-05-07	2020-05-22	15	20	2020-06-23	Positive	Positive		68
60	102495	2020-05-02	2020-05-07	2020-05-26	19	24	2020-06-23	Positive	Positive		68
61	102496	2020-05-15	2020-05-22	2020-05-22	0	7	2020-06-30	Positive	Positive		45
62	102496	2020-05-15	2020-05-22	2020-05-27	5	12	2020-06-30	Positive	Positive		45
63	102497	2020-05-12	2020-05-22	2020-05-22	0	10	2020-06-30	Positive	Positive		62
64	102498	2020-05-22	2020-05-24	2020-05-24	0	2	2020-06-30	Negative	Negative		66
65	102498	2020-05-22	2020-05-24	2020-05-27	3	5	2020-06-23	Positive	Positive		66
66	102498	2020-05-22	2020-05-24	2020-06-06	13	15	2020-06-23	Positive	Positive		66
67	102498	2020-05-22	2020-05-24	2020-06-10	17	19	2020-06-23	Positive	Positive		66
68	102499	2020-05-21	2020-05-24	2020-05-24	0	3	2020-08-20	Negative	Negative		84
69	102499	2020-05-21	2020-05-24	2020-05-25	1	4	2020-08-20	Negative	Negative		84
70	102499	2020-05-21	2020-05-24	2020-05-26	2	5	2020-08-20	Positive	Positive		84
71	102499	2020-05-21	2020-05-24	2020-05-27	3	6	2020-06-30	Positive	Positive		84
72	102501	2020-05-21	2020-05-25	2020-05-23	-2	2	2020-08-20	Negative	Negative		41
73	102501	2020-05-21	2020-05-25	2020-05-25	0	4	2020-08-20	Negative	Negative		41
74	102501	2020-05-21	2020-05-25	2020-05-28	3	7	2020-06-23	Negative	Negative		41
75	102501	2020-05-21	2020-05-25	2020-05-30	5	9	2020-06-30	Negative	Negative		41
76	102501	2020-05-21	2020-05-25	2020-06-01	7	11	2020-06-30	Positive	Positive		41
77	102501	2020-05-21	2020-05-25	2020-06-05	11	15	2020-06-23	Positive	Positive		41
78	102501	2020-05-21	2020-05-25	2020-06-10	16	20	2020-06-23	Positive	Positive		41
79	102502	2020-05-22	2020-05-24	2020-05-24	0	2	2020-08-20	Positive	Positive		31
80	102502	2020-05-22	2020-05-24	2020-05-25	1	3	2020-08-20	Positive	Positive		31
81	102505	2020-05-21	2020-05-25	2020-05-27	2	6	2020-06-30	Positive	Positive		73
82	102505	2020-05-21	2020-05-25	2020-06-01	7	11	2020-06-30	Positive	Positive		73
83	102506	2020-05-23	2020-05-25	2020-06-12	18	20	2020-06-23	Positive	Positive		74
84	102508	2020-04-18	2020-04-20	2020-05-22	32	34	2020-06-23	Positive	Positive		66
85	102508	2020-04-18	2020-04-20	2020-06-10	51	53	2020-06-23	Positive	Positive		66
86	102509	2020-04-23	2020-05-07	2020-05-23	16	30	2020-06-23	Positive	Positive		63
87	102509	2020-04-23	2020-05-07	2020-06-10	34	48	2020-06-23	Positive	Positive		63
88	102510	2020-04-19	2020-04-26	2020-05-22	26	33	2020-06-23	Positive	Positive		51
89	102510	2020-04-19	2020-04-26	2020-06-01	36	43	2020-06-23	Positive	Positive		51
90	102511	2020-05-06	Unknown	2020-05-25	Unknown	19	2020-06-23	Positive	Positive		58
91	102512	2020-05-17	2020-05-20	2020-05-22	2	5	2020-06-30	Positive	Positive		83
92	102512	2020-05-17	2020-05-20	2020-05-24	4	7	2020-06-30	Positive	Positive		83
93	102512	2020-05-17	2020-05-20	2020-05-27	7	10	2020-06-30	Positive	Positive		83
94	102513	2020-05-15	2020-05-17	2020-05-22	5	7	2020-06-23	Positive	Positive	Deceased	56
95	102513	2020-05-15	2020-05-17	2020-06-01	15	17	2020-06-23	Positive	Positive	Deceased	56
96	102514	2020-05-05	2020-05-07	2020-05-22	15	17	2020-06-23	Positive	Positive		73
97	102514	2020-05-05	2020-05-07	2020-06-13	37	39	2020-06-23	Positive	Positive		73
98	102515	2020-04-05	2020-04-19	2020-05-22	33	47	2020-06-23	Positive	Positive	Deceased	53
99	102515	2020-04-05	2020-04-19	2020-05-27	38	52	2020-06-23	Negative	Positive	Deceased	53
100	102516	2020-05-14	2020-05-19	2020-05-22	3	8	2020-06-23	Positive	Positive		59
101	102516	2020-05-14	2020-05-19	2020-06-01	13	18	2020-06-23	Positive	Positive		59
102	102517	2020-04-16	2020-04-19	2020-05-22	33	36	2020-06-23	Positive	Positive	Deceased	60
103	102517	2020-04-16	2020-04-19	2020-06-01	43	46	2020-06-23	Positive	Positive	Deceased	60
104	102518	2020-05-16	2020-05-19	2020-05-22	3	6	2020-06-30	Negative	Negative	Deceased	68
105	102518	2020-05-16	2020-05-19	2020-05-26	7	10	2020-06-30	Positive	Positive	Deceased	68
106	102518	2020-05-16	2020-05-19	2020-05-31	12	15	2020-06-23	Positive	Positive	Deceased	68
107	102518	2020-05-16	2020-05-19	2020-06-14	26	29	2020-06-23	Positive	Positive	Deceased	68
108	102519	2020-05-11	2020-05-16	2020-05-26	10	15	2020-06-23	Positive	Positive		38
109	102519	2020-05-11	2020-05-16	2020-06-01	16	21	2020-06-23	Positive	Positive		38
110	102520	2020-05-11	2020-05-14	2020-05-22	8	11	2020-06-30	Positive	Positive	Deceased	79
111	102520	2020-05-11	2020-05-14	2020-05-26	12	15	2020-06-23	Positive	Positive	Deceased	79
112	102520	2020-05-11	2020-05-14	2020-05-30	16	19	2020-06-23	Positive	Positive	Deceased	79
113	102521	2020-05-06	2020-05-09	2020-05-22	13	16	2020-06-23	Positive	Positive		67
114	102521	2020-05-06	2020-05-09	2020-06-11	33	36	2020-06-23	Positive	Positive		67
115	102523	2020-04-27	2020-05-08	2020-05-23	15	26	2020-06-23	Positive	Positive		38
116	102523	2020-04-27	2020-05-08	2020-05-28	20	31	2020-06-23	Positive	Positive		38
117	102524	2020-04-10	2020-04-23	2020-05-23	30	43	2020-06-23	Positive	Positive	Deceased	68
118	102524	2020-04-10	2020-04-23	2020-05-30	37	50	2020-06-23	Positive	Positive	Deceased	68
119	102527	2020-05-04	2020-05-11	2020-05-23	12	19	2020-06-23	Positive	Positive	Deceased	66
120	102527	2020-05-04	2020-05-11	2020-05-27	16	23	2020-06-23	Positive	Positive	Deceased	66
121	102528	2020-04-29	2020-05-05	2020-05-22	17	23	2020-06-23	Positive	Positive	Deceased	49
122	102528	2020-04-29	2020-05-05	2020-06-01	27	33	2020-06-23	Positive	Positive	Deceased	49
123	102529	2020-05-20	2020-05-26	2020-05-26	0	6	2020-06-30	Positive	Positive		27
124	102529	2020-05-20	2020-05-26	2020-05-31	5	11	2020-06-30	Positive	Positive		27
125	102530	2020-04-25	2020-04-28	2020-05-23	25	28	2020-06-23	Positive	Positive		42
126	102531	2020-04-27	2020-04-30	2020-05-22	22	25	2020-06-23	Positive	Positive	Deceased	70
127	102531	2020-04-27	2020-04-30	2020-06-12	43	46	2020-06-23	Positive	Positive	Deceased	70
128	102532	2020-05-06	2020-05-11	2020-05-22	11	16	2020-06-23	Positive	Positive		72
129	102532	2020-05-06	2020-05-11	2020-06-14	34	39	2020-06-23	Positive	Positive		72
130	102533	2020-04-28	2020-05-01	2020-05-22	21	24	2020-06-23	Positive	Positive		70
131	102533	2020-04-28	2020-05-01	2020-06-12	42	45	2020-06-23	Positive	Positive		70
132	102534	2020-05-11	2020-05-12	2020-05-22	10	11	2020-06-23	Positive	Positive		65
133	102534	2020-05-11	2020-05-12	2020-05-29	17	18	2020-06-23	Positive	Positive		65
134	102535	2020-05-05	2020-05-13	2020-05-22	9	17	2020-06-23	Positive	Positive		62
135	102535	2020-05-05	2020-05-13	2020-06-14	32	40	2020-06-23	Positive	Positive		62
136	102536	2020-05-07	2020-05-14	2020-05-22	8	15	2020-06-23	Positive	Positive		46
137	102536	2020-05-07	2020-05-14	2020-06-14	31	38	2020-06-23	Positive	Positive		46
138	102537	2020-05-22	2020-05-29	2020-05-29	0	7	2020-06-30	Positive	Positive		66
139	102537	2020-05-22	2020-05-29	2020-06-01	3	10	2020-06-30	Positive	Positive		66
140	102538	2020-05-08	2020-05-15	2020-05-28	13	20	2020-06-23	Positive	Positive		65
141	102538	2020-05-08	2020-05-15	2020-06-12	28	35	2020-06-23	Positive	Positive		65
142	102539	2020-05-04	2020-05-10	2020-05-28	18	24	2020-06-23	Positive	Positive		77
143	102539	2020-05-04	2020-05-10	2020-06-11	32	38	2020-06-23	Positive	Positive		77
144	102540	2020-05-01	2020-05-07	2020-05-28	21	27	2020-06-23	Positive	Positive	Deceased	70
145	102540	2020-05-01	2020-05-07	2020-06-11	35	41	2020-06-23	Positive	Positive	Deceased	70
146	102541	2020-05-03	2020-05-06	2020-05-27	21	24	2020-06-23	Positive	Positive		74
147	102541	2020-05-03	2020-05-06	2020-06-12	37	40	2020-06-23	Positive	Positive		74
148	102542	2020-04-04	2020-04-05	2020-05-28	53	54	2020-06-23	Negative	Positive		66
149	102543	2020-05-02	2020-05-23	2020-05-27	4	25	2020-06-23	Positive	Positive		76
150	102543	2020-05-02	2020-05-23	2020-06-11	19	40	2020-06-23	Positive	Positive		76
151	102545	2020-05-15	2020-05-10	2020-05-22	12	7	2020-06-23	Positive	Positive		42
152	102545	2020-05-15	2020-05-10	2020-05-30	20	15	2020-06-23	Positive	Positive		42
153	102547	2020-05-18	2020-05-23	2020-05-23	0	5	2020-06-30	Positive	Negative		53
154	102547	2020-05-18	2020-05-23	2020-06-01	9	14	2020-06-30	Positive	Positive		53
155	102550	2020-05-18	2020-05-23	2020-05-24	1	6	2020-06-30	Positive	Negative		26
156	102550	2020-05-18	2020-05-23	2020-05-27	4	9	2020-06-30	Positive	Positive		26
157	102552	2020-05-14	2020-05-17	2020-05-22	5	8	2020-06-23	Positive	Positive		61
158	102552	2020-05-14	2020-05-17	2020-05-23	6	9	2020-06-23	Positive	Positive		61
159	102552	2020-05-14	2020-05-17	2020-05-24	7	10	2020-06-23	Positive	Positive		61
160	102552	2020-05-14	2020-05-17	2020-05-25	8	11	2020-06-23	Positive	Positive		61
161	102552	2020-05-14	2020-05-17	2020-05-26	9	12	2020-06-23	Positive	Positive		61
162	102552	2020-05-14	2020-05-17	2020-05-29	12	15	2020-06-23	Positive	Positive		61
163	102552	2020-05-14	2020-05-17	2020-05-30	13	16	2020-06-23	Positive	Positive		61
164	102552	2020-05-14	2020-05-17	2020-06-01	15	18	2020-06-23	Positive	Positive		61
165	102554	2020-05-02	2020-05-08	2020-05-26	18	24	2020-06-23	Positive	Positive		52
166	102555	2020-05-12	2020-05-15	2020-05-22	7	10	2020-06-23	Positive	Positive		69
167	102555	2020-05-12	2020-05-15	2020-05-29	14	17	2020-06-23	Positive	Positive		69
168	102555	2020-05-12	2020-05-15	2020-06-03	19	22	2020-06-23	Positive	Positive		69
169	102556	2020-05-11	2020-05-15	2020-05-27	12	16	2020-06-23	Positive	Positive		60
170	102557	2020-05-10	2020-05-17	2020-05-25	8	15	2020-06-23	Positive	Positive		59
171	102559	2020-05-18	2020-05-25	2020-05-25	0	7	2020-06-30	Positive	Positive		74
172	102559	2020-05-18	2020-05-25	2020-06-01	7	14	2020-06-30	Positive	Positive		74
173	102561	2020-04-06	2020-04-10	2020-05-22	42	46	2020-06-23	Positive	Positive		49
174	102561	2020-04-06	2020-04-10	2020-06-03	54	58	2020-06-23	Positive	Positive		49
175	102575	2020-05-15	2020-05-20	2020-05-25	5	10	2020-06-30	Positive	Positive		72
176	102575	2020-05-15	2020-05-20	2020-05-30	10	15	2020-06-23	Positive	Positive		72
177	102575	2020-05-15	2020-05-20	2020-06-07	18	23	2020-06-23	Positive	Positive		72
178	102578	2020-05-15	2020-05-20	2020-05-25	5	10	2020-06-23	Positive	Positive		62
179	102578	2020-05-15	2020-05-20	2020-06-03	14	19	2020-06-23	Positive	Positive		62
180	102579	2020-04-20	2020-04-27	2020-05-22	25	32	2020-06-23	Positive	Positive		68
181	102579	2020-04-20	2020-04-27	2020-06-01	35	42	2020-06-30	Negative	Positive		68
182	102579	2020-04-20	2020-04-27	2020-06-10	44	51	2020-06-23	Negative	Positive		68
183	102580	2020-04-29	2020-05-01	2020-05-22	21	23	2020-06-23	Positive	Positive	Deceased	38
184	102580	2020-04-29	2020-05-01	2020-06-01	31	33	2020-06-23	Positive	Positive	Deceased	38
185	102581	2020-04-25	2020-04-29	2020-05-22	23	27	2020-06-23	Positive	Positive		68
186	102581	2020-04-25	2020-04-29	2020-06-03	35	39	2020-06-23	Positive	Positive		68
187	102582	2020-04-25	2020-05-02	2020-05-22	20	27	2020-06-23	Positive	Positive		64
188	102582	2020-04-25	2020-05-02	2020-06-03	32	39	2020-06-23	Positive	Positive		64
189	102586	2020-05-25	2020-05-29	2020-05-30	1	5	2020-06-30	Positive	Positive		80
190	102586	2020-05-25	2020-05-29	2020-06-01	3	7	2020-06-30	Positive	Positive		80
191	102587	2020-05-21	2020-05-28	2020-05-29	1	8	2020-06-30	Negative	Positive		87
192	102587	2020-05-21	2020-05-28	2020-06-03	6	13	2020-06-30	Positive	Positive		87
193	102588	2020-05-10	2020-05-20	2020-05-29	9	19	2020-06-23	Positive	Positive		72
194	102588	2020-05-10	2020-05-20	2020-06-03	14	24	2020-06-23	Positive	Positive		72
195	102591	2020-05-28	2020-05-29	2020-05-29	0	1	2020-08-20	Positive	Positive		67
196	102591	2020-05-28	2020-05-29	2020-05-30	1	2	2020-08-20	Positive	Positive		67
197	102591	2020-05-28	2020-05-29	2020-05-31	2	3	2020-08-20	Positive	Positive		67
198	102591	2020-05-28	2020-05-29	2020-06-02	4	5	2020-08-20	Positive	Positive		67
199	102592	2020-05-28	2020-05-29	2020-05-31	2	3	2020-08-20	Negative	Negative		55
200	102592	2020-05-28	2020-05-29	2020-06-01	3	4	2020-08-20	Negative	Negative		55
201	102592	2020-05-28	2020-05-29	2020-06-02	4	5	2020-08-20	Negative	Negative		55
202	102593	2020-04-15	2020-04-17	2020-05-29	42	44	2020-06-23	Positive	Positive		71
203	102593	2020-04-15	2020-04-17	2020-06-03	47	49	2020-06-23	Positive	Positive		71
204	102594	2020-05-13	2020-05-27	2020-06-02	6	20	2020-06-23	Positive	Positive	Deceased	73
205	102595	2020-05-23	2020-05-31	2020-06-14	14	22	2020-06-23	Positive	Positive		66
206	102596	2020-05-24	2020-05-26	2020-06-13	18	20	2020-06-23	Positive	Positive		67
207	102597	2020-05-25	2020-05-28	2020-05-30	2	5	2020-06-30	Positive	Positive		60
208	102597	2020-05-25	2020-05-28	2020-06-02	5	8	2020-06-30	Positive	Positive		60
209	102598	2020-05-10	2020-05-31	2020-05-31	0	21	2020-06-23	Positive	Positive		52
210	102598	2020-05-10	2020-05-31	2020-06-13	13	34	2020-06-23	Positive	Positive		52
211	102600	2020-05-15	2020-05-29	2020-06-02	4	18	2020-06-23	Positive	Positive	Deceased	84
212	102601	2020-05-15	2020-05-28	2020-06-01	4	17	2020-06-23	Negative	Negative	Deceased	89
213	102603	2020-05-26	2020-05-27	2020-05-29	2	3	2020-08-20	Positive	Negative	Deceased	84
214	102603	2020-05-26	2020-05-27	2020-05-31	4	5	2020-06-30	Positive	Positive	Deceased	84
215	102603	2020-05-26	2020-05-27	2020-06-02	6	7	2020-06-30	Positive	Positive	Deceased	84
216	102604	2020-05-26	2020-05-29	2020-05-31	2	5	2020-06-30	Negative	Positive		88
217	102605	2020-05-21	2020-05-28	2020-05-28	0	7	2020-06-30	Positive	Positive		50
218	102605	2020-05-21	2020-05-28	2020-06-02	5	12	2020-06-30	Positive	Positive		50
219	102614	2020-05-24	2020-05-26	2020-05-31	5	7	2020-06-23	Positive	Negative		87
220	102614	2020-05-24	2020-05-26	2020-06-12	17	19	2020-06-23	Positive	Positive		87
221	102617	2020-05-17	2020-05-31	2020-06-02	2	16	2020-06-23	Positive	Positive		64
222	102623	2020-05-31	2020-06-03	2020-06-07	4	7	2020-06-30	Positive	Positive		57
223	102627	2020-06-02	2020-06-05	2020-06-09	4	7	2020-06-30	Positive	Negative	Deceased	61
224	102629	2020-05-23	2020-06-02	2020-06-11	9	19	2020-06-23	Positive	Positive		48
225	102631	2020-04-17	2020-04-20	2020-06-14	55	58	2020-06-23	Positive	Positive		56
226	102632	2020-06-07	2020-06-10	2020-06-14	4	7	2020-06-30	Positive	Positive		66
227	102634	2020-05-19	2020-06-09	2020-06-12	3	24	2020-06-23	Positive	Positive		75
228	102635	2020-06-04	2020-06-07	2020-06-11	4	7	2020-06-30	Positive	Positive		74
229	102644	2020-06-07	2020-06-08	2020-06-09	1	2	2020-08-20	Positive	Negative		18
230	102644	2020-06-07	2020-06-08	2020-06-10	2	3	2020-08-20	Positive	Negative		18
231	102644	2020-06-07	2020-06-08	2020-06-12	4	5	2020-08-20	Positive	Positive		18
232	102648	2020-06-07	2020-06-09	2020-06-09	0	2	2020-08-20	Positive	Positive	Deceased	66
233	102648	2020-06-07	2020-06-09	2020-06-14	5	7	2020-06-30	Positive	Positive	Deceased	66
234	102649	2020-06-03	2020-06-05	2020-06-10	5	7	2020-06-30	Positive	Positive		79
235	102649	2020-06-03	2020-06-05	2020-06-14	9	11	2020-06-30	Positive	Positive		79
236	102658	2020-05-23	2020-05-29	2020-06-05	7	13	2020-06-23	Positive	Positive	Deceased	78
237	102658	2020-05-23	2020-05-29	2020-06-09	11	17	2020-06-23	Positive	Positive	Deceased	78
238	102661	2020-05-13	2020-05-25	2020-06-10	16	28	2020-06-23	Positive	Positive		80
239	102668	2020-03-15	2020-03-22	2020-06-11	81	88	2020-06-23	Positive	Positive		86
240	102676	2020-06-17	2020-06-18	2020-06-18	0	1	2020-08-20	Negative	Negative		89
241	102676	2020-06-17	2020-06-18	2020-06-19	1	2	2020-08-20	Negative	Negative		89
242	102712	2020-07-04	2020-07-04	2020-07-05	1	1	2020-08-20	Positive	Negative		22
243	CoV7	2020-03-01	2020-03-07	2020-04-16	40	46	2020-05-22	Positive	Positive		44
244	CoV7	2020-03-01	2020-03-07	2020-07-02	117	123	2020-07-16	Positive	Positive		44
245	CoV8	2020-03-26	Not sure	2020-06-30	N/A	96	2020-07-06	Negative	Positive		45
246	CoV9	2020-03-26	Not sure	2020-06-30	N/A	96	2020-07-06	Negative	Positive		43
247	CoV10	2020-03-12	2020-03-14	2020-04-16	33	35	2020-05-22	Positive	Positive		39
248	CoV14	2020-03-14	2020-03-15	2020-04-07	23	24	2020-05-22	Positive	Positive		32
249	CoV15	2020-03-20	2020-03-23	2020-05-05	43	46	2020-05-22	Negative	Positive		27
250	CoV15	2020-03-20	2020-03-23	2020-08-06	136	139	2020-08-06	Negative	Positive		27
251	CoV16	2020-03-20	2020-03-23	2020-05-05	43	46	2020-05-22	Positive	Positive		28
252	CoV16	2020-03-20	2020-03-23	2020-08-06	136	139	2020-08-06	Negative	Positive		28
253	CoV18	2020-03-08	Not sure	2020-07-14	N/A	128	2020-07-16	Negative	Positive		48
254	CoV18	2020-03-08	Not sure	2020-03-31	N/A	23	2020-05-22	Negative	Positive		48
255	Cov21	2020-03-11	2020-03-12	2020-04-07	26	27	2020-05-22	Positive	Positive		42
256	CoV22	2020-03-04	2020-03-19	2020-04-07	19	34	2020-05-22	Positive	Positive		51
257	CoV25	2020-03-17	2020-03-17	2020-04-07	21	21	2020-05-22	Positive	Positive		40
258	CoV26	2020-03-08	2020-03-08	2020-04-07	30	30	2020-05-22	Positive	Positive		43
259	CoV27	2020-04-05	2020-04-06	2020-05-12	36	37	2020-05-22	Positive	Positive		36
260	CoV28	2020-03-30	2020-04-01	2020-05-12	41	43	2020-05-22	Negative	Positive		38
261	CoV29	2020-03-10	2020-03-18	2020-04-09	22	30	2020-05-22	Positive	Negative		55
262	CoV30	2020-03-13	2020-03-13	2020-04-09	27	27	2020-05-22	Positive	Positive		40
263	CoV31	2020-03-07	2020-03-17	2020-04-09	23	33	2020-05-22	Positive	Positive		64
264	CoV31	2020-03-07	2020-03-17	2020-07-14	119	129	2020-07-16	Positive	Positive		64
265	CoV44	2020-03-14	2020-03-20	2020-04-14	25	31	2020-05-22	Positive	Positive		44
266	CoV46	2020-03-09	2020-03-14	2020-04-14	31	36	2020-05-22	Positive	Positive		56
267	CoV50	2020-03-15	2020-03-17	2020-04-16	30	32	2020-05-22	Positive	Positive		62
268	CoV50	2020-03-15	2020-03-17	2020-08-06	142	144	2020-08-06	Negative	Positive		62
269	CoV51	2020-03-16	2020-03-18	2020-04-16	29	31	2020-05-22	Positive	Positive		27
270	CoV54	2020-03-31	2020-03-31	2020-04-21	21	21	2020-05-22	Negative	Negative		72
271	CoV54	2020-03-31	2020-03-31	2020-05-21	51	51	2020-07-06	Negative	Negative		72
272	CoV62	2020-03-04	2020-03-18	2020-04-23	36	50	2020-05-22	Positive	Positive		55
273	CoV63	2020-03-20	2020-03-23	2020-04-28	36	39	2020-05-22	Positive	Positive		68
274	CoV67	2020-03-03	2020-03-14	2020-04-28	45	56	2020-05-22	Negative	Positive		58
275	CoV74	2020-03-16	2020-03-18	2020-05-07	50	52	2020-05-22	Positive	Positive		32
276	CoV76	2020-03-15	2020-03-18	2020-05-07	50	53	2020-05-22	Positive	Positive		20
277	CoV79	2020-03-11	2020-03-17	2020-05-12	56	62	2020-05-22	Positive	Positive		40
278	CoV80	2020-03-14	2020-03-23	2020-05-12	50	59	2020-05-22	Negative	Positive		32
279	CoV83	2020-03-17	2020-03-20	2020-05-14	55	58	2020-05-22	Positive	Positive		63
280	CoV84	2020-03-04	2020-04-01	2020-05-14	43	71	2020-05-22	Negative	Positive		46
281	CoV85	2020-03-16	2020-03-20	2020-05-14	55	59	2020-05-22	Positive	Positive		38
282	CoV87	2020-03-28	2020-04-06	2020-05-19	43	52	2020-05-22	Positive	Positive		57
283	CoV88	2020-03-31	2020-04-06	2020-05-19	43	49	2020-05-22	Positive	Positive		57
284	CoV89	2020-03-12	2020-03-18	2020-05-19	62	68	2020-05-22	Positive	Positive		43
285	CoV90	2020-03-19	2020-03-23	2020-05-19	57	61	2020-05-22	Positive	Positive		63
286	CoV91	2020-03-09	2020-03-15	2020-05-19	65	71	2020-05-22	Positive	Positive		60
287	CoV91	2020-03-09	2020-03-15	2020-07-14	121	127	2020-07-16	Positive	Positive		60
288	CoV94	2020-03-17	2020-03-18	2020-05-21	64	65	2020-05-22	Positive	Positive		34
289	CoV95	2020-03-12	2020-03-17	2020-05-21	65	70	2020-05-22	Positive	Positive		50
290	CoV96	2020-03-09	2020-03-18	2020-05-21	64	73	2020-05-22	Positive	Positive		57
291	CoV100	2020-03-18	2020-03-20	2020-05-26	67	69	2020-06-01	Positive	Positive		57
292	CoV101	2020-03-21	2020-03-24	2020-05-26	63	66	2020-06-01	Negative	Positive		27
293	CoV103	2020-03-10	2020-03-18	2020-05-28	71	79	2020-06-01	Positive	Positive		50
294	CoV105	2020-03-25	2020-03-30	2020-05-28	59	64	2020-06-01	Negative	Negative		33
295	CoV106	2020-03-15	2020-03-26	2020-05-28	63	74	2020-07-06	Negative	Positive		59
296	CoV107	2020-03-21	2020-03-29	2020-05-28	60	68	2020-06-08	Negative	Positive		42
297	CoV109	2020-03-15	2020-03-15	2020-06-04	81	81	2020-06-08	Negative	Positive		28
298	CoV110	2020-03-24	2020-03-25	2020-06-04	71	72	2020-06-08	Negative	Positive		65
299	CoV112	2020-03-08	2020-03-11	2020-06-04	85	88	2020-06-08	Negative	Positive		37
300	CoV113	2020-03-17	2020-03-25	2020-06-04	71	79	2020-06-08	Negative	Positive		28
301	CoV115	2020-03-10	2020-03-17	2020-06-11	86	93	2020-06-16	Negative	Positive		44
302	CoV116	2020-03-17	2020-03-18	2020-06-11	85	86	2020-06-16	Positive	Positive		35
303	CoV118	2020-03-21	2020-03-22	2020-06-16	86	87	2020-06-16	Negative	Positive		41
304	CoV119	2020-03-17	2020-03-19	2020-06-16	89	91	2020-06-16	Negative	Positive		38
305	CoV12	2020-03-01	2020-03-07	2020-07-09	124	130	2020-07-16	Negative	Positive		39
306	CoV130	2020-03-19	2020-03-20	2020-06-16	88	89	2020-06-16	Negative	Positive		30
307	CoV132	2020-03-14	2020-03-19	2020-06-18	91	96	2020-07-06	Positive	Positive		47
308	CoV133	2020-03-08	2020-03-13	2020-06-25	104	109	2020-07-06	Negative	Negative		49
309	CoV134	2020-03-23	2020-03-23	2020-06-25	94	94	2020-07-06	Positive	Positive		29
310	CoV135	2020-03-22	2020-03-26	2020-06-25	91	95	2020-07-06	Positive	Positive		41
311	CoV136	2020-03-17	2020-03-24	2020-06-25	93	100	2020-07-06	Positive	Positive		41
312	CoV137	2020-03-11	2020-03-19	2020-06-30	103	111	2020-07-06	Positive	Positive		30
313	CoV138	2020-03-18	2020-04-07	2020-06-30	84	104	2020-07-06	Negative	Positive		64
314	CoV139	2020-03-26	2020-03-26	2020-06-30	96	96	2020-07-06	Positive	Positive		32
315	CoV143	2020-04-21	2020-04-22	2020-07-14	83	84	2020-07-16	Positive	Positive		32
316	1-1	2020-04-04	2020-04-04	2020-04-23	19	19	2020-05-21	Positive	Positive		74
317	1-2	2020-04-04	2020-04-04	2020-04-22	18	18	2020-05-21	Positive	Positive		74
318	15-5	2020-04-08	2020-04-07	2020-04-24	17	16	2020-06-02	Positive	Positive		40
319	19	2020-03-31	2020-04-09	2020-04-16	7	16	2020-05-21	Positive	Positive		39
320	36-1	2020-04-09	2020-04-11	2020-04-24	13	15	2020-06-02	Positive	Positive		60
321	41-1	2020-03-23	2020-03-26	2020-04-16	21	24	2020-05-21	Positive	Positive		73
322	41-2	2020-03-23	2020-03-26	2020-04-23	28	31	2020-05-21	Positive	Positive		73
323	68	2020-04-07	2020-04-15	2020-04-22	7	15	2020-06-02	Positive	Positive		65
